# Supplementary material for: Electronic cigarettes for smoking cessation: An overview of systematic reviews and evidence and gap map
Source: Addiction. 2026 Mar 26;121(8):1957–71. doi: 10.1111/add.70388 (PMC13357930; doi:10.1111/add.70388)
Supplement: Supplementary file 2 — Appendix S2.Template data extraction form. [file ADD-121-1957-s001.xlsx]

## Sheet: Characteristics of Studies
Study Id	Reference	Characteristics of Included Systematic Reviews	Review aim	Databases searched	Latest search date	Inclusion criteria	Exclusion criteria	Synthesis methods	Review conclusions	Critical appraisal/RoB tool used	Characteristics of Included Studies	Number of included studies	Number of participants overall	Mean age of participants (or range of age)	Specific population (i.e., pregnancy, people with cancer)	Motivated to stop smoking	Country(ies)	E-cigarette device type	Flavours	Outcomes reported	Subgroups reported	Further Information	Limitations of review as noted by authors	Sources of funding (verbatim)	Conflicts of interest (verbatim)	Notes

## Sheet: Outcomes 
Study ID	Reference	Comparator	Outcome	N of Studies	N of Participants	Type of Summary Statistics	Summary Statistic	95% CI	I2	Narrative Summary	Subgroup Analysis	Definition of smoking cessation at follow-up (i.e., Continuous abstinence, point prevalence abstinence, prolonged abstinence)	Smoking Cessation Validation	GRADE Certainty of Evidence	Notes

## Sheet: AMSTAR-2
Study Id	Reference	1. Did the research question and inclusion criteria for the review include PECO?	2. * Did the report of the review contain an explicit statement that the review methods were established prior to conduct of the review and did the report justify any significant deviations from the protocol?	3. Did the authors justify their selection of study designs?	4. *Did the authors use a comprehensive literature search strategy?	5. Did the authors perform study selection in duplicate?	6. Did the authors perform data extraction in duplicate?	7. *Did the review authors provide a list of excluded studies and justify the exclusions?	8. Did the authors describe the included studies in sufficient detail?	9. *Did the review authors use a satisfactory technique for assessing the risk of bias (RoB) in individual studies that were included in the review?	10. Did the authors report on funding sources for each study?	11. * If meta-analysis was justified did the review authors use appropriate methods for statistical combination of results?	12. Did the authors assess the impact of Risk of Bias on the results of any meta-analysis performed?	13. * Did the review authors account for RoB in individual studies when interpreting/ discussing the results of the review?	14. Did the authors sufficiently explain any heterogeneity observed in the review’s results?	15. *Did the authors adequately investigate possible publication bias if they performed quantitative synthesis?	16. Did the authors report any possible conflicts of interest or funding sources?	AMSTAR-2 rating	Overall grade			AMSTAR- 2 Rating	High	No or one non-critical weakness: the systematic review provides an accurate and comprehensive summary of the results of the available studies that address the question of interest	https://amstar.ca/docs/AMSTAR%202-Guidance-document.pdf

## Sheet: List
AMSTAR	Yes
	Partial Yes
	No
Binary	Yes
	Unclear
	No
Rating overall confidence in the results of the review
	High
	Low
	Critically low
Outcomes	Smoking cessation at six months or longer
	Adverse events 1 week
	Adverse events 4 weeks
	Adverse events 8 weeks
	Adverse events 12 weeks
	Adverse events 16 weeks
	Adverse events 24 weeks (6 mths)
	Serious adverse events 1 week
	Serious adverse events 4 weeks
	Serious adverse events 8 weeks
	Serious adverse events 12 weeks
	Serious adverse events 24 weeks (6 mths)
	Serious adverse events 1 year
	Carbon monoxide (ppm) at 1 week or longer
	Heart rate (bpm) at 1 week or longer
	Systolic blood pressure at 1 week or longer
	Blood oxygen saturation at 1 week or longer
	Lung function (e.g. FEV) at 1 week or longer
	Toxicants (e.g. 3-HPMA, 2-HPMA, AAMA, HMPMA, NNAL) at 1 week or longer
	Study product use at 6 months or longer at 1 week or longer
Comparisons	Intervention and comparators
	Nicotine EC versus NRT
	Nicotine EC versus varenicline
	Nicotine EC versus cytisine
	Nicotine EC versus bupropion
	Nicotine EC versus heated tobacco
	Nicotine EC versus nicotine pouches
	Nicotine EC versus non-nicotine EC
	Nicotine EC versus behavioural support only/no support
	Higher versus lower nicotine content ECs
	Comparisons based on flavour
	Comparisons based on device type
	Nicotine salt EC versus free-base nicotine EC
	Non-nicotine EC versus behavioural support only/no support
	Non-nicotine EC + NRT versus NRT
	Non-nicotine EC versus NRT
	Advice to use e-cigarettes compared to no advice to use e-cigarettes
	Nicotine EC + NRT versus non-nicotine EC + NRT
	Nicotine EC + NRT versus NRT
	Nicotine EC + varenicline vs. varenicline
	Nicotine EC + cytisine vs. cytisine
	Nicotine EC + bupropion vs bupropion
	Higher Quality
	Lower Quality
	meta-analysis
	narrative
	bio-chemical
	self-report
	not clear
	multiple
	self-report and medical records
	risk ratio
	odds ratio
	hazard ratio
	SMD
e-cigarette device type	cig-a-like
	cartridge
	refillable
	pod
	disposible
	not clear
	multiple
	Continuous abstinence
	Point prevalence abstinence
	Prolonged abstinence
	Multiple
	Not clear
	High
	Moderate
	Low
	Very Low
	None Reported
